# Supplementary material for: De-Escalation Dual Antiplatelet Therapy Prevail over Potent P2Y12 Inhibitor Monotherapy in Patients with Acute Coronary Syndrome Undergone Percutaneous Coronary Intervention: A Network Meta-Analysis
Source: Rev Cardiovasc Med. 2022 Oct 25;23(11):360. doi: 10.31083/j.rcm2311360 (PMC11269070; doi:10.31083/j.rcm2311360)
Supplement: Supplementary file 1 [file 2153-8174-23-11-360-s1.zip]

Archive with 7 entries (6 files):
- 2153-8174-23-11-360-s1/
- 2153-8174-23-11-360-s1/Supplementary Fig. 1.pdf
- 2153-8174-23-11-360-s1/Supplementary Fig. 2.pdf
- 2153-8174-23-11-360-s1/Supplementary Fig. 3.pdf
- 2153-8174-23-11-360-s1/Supplementary Fig. 4.pdf
- 2153-8174-23-11-360-s1/Supplementary Fig. 5.pdf
- 2153-8174-23-11-360-s1/Supplementary Table 1.docx
